# Supplementary material for: Theoretical Study of Field-Free Switching in PMA-MTJ Using Combined Injection of STT and SOT Currents
Source: Micromachines (Basel). 2021 Oct 31;12(11):1345. doi: 10.3390/mi12111345 (PMC8619685; doi:10.3390/mi12111345)
Supplement: Supplementary file 1 [file micromachines-12-01345-s001.zip]

Archive with 1 entries (1 files):
- micromachines-1378454-supplementary.pdf
